# Supplementary material for: Upcycling Agri-Food Side-Streams via Tenebrio molitor Rearing: Growth Performance, Nutritional Composition, and Frass Quality of Larvae
Source: Foods. 2026 Apr 23;15(9):1478. doi: 10.3390/foods15091478 (PMC13164134; doi:10.3390/foods15091478)
Supplement: Supplementary file 1 [file foods-15-01478-s001.zip]

Archive with 1 entries (1 files):
- foods-4232846-supplementary.pdf
